# Supplementary material for: An Oligocene giant rhino provides insights into Paraceratherium evolution
Source: Commun Biol. 2021 Jun 17;4:639. doi: 10.1038/s42003-021-02170-6 (PMC8211792; doi:10.1038/s42003-021-02170-6)
Supplement: Supplementary file 4 — Supplementary Data 1 [file 42003_2021_2170_MOESM4_ESM.xlsx]

## Sheet: Sheet1
Terminal	Specimens		References
Amynodon advenus	AMNH 14601, TMM 41576-19, MCZ 5333,	skull, mandible, teeth	45, 46
Aralotherium prohorovi	IPN No. 66-5/42/43/44/70/73/97/118/121, No. 210-1/3/22/24/35/46/53/96/99/100/101/103/285/287/288/290/294/314/320/325/330/336/337/339/346/363/396/397/408/413/425/437/443/447/454/456/470/473/482/483/485.	Incomplete skeleton	41, 47
Ceratotherium simum	IVPP O 2629	Complete skeleton	Extant specimens
Coelodonta antiquitatis	ZAPUJ No.683, IVPP V 4393-4402	Complete skeletons	48, 49
Dzungariotherium orgosense	IVPP V 3190/13571/13862, V 13807-13818	Skull, mandible, and teeth	16, 38
Epitriplopus unitensis	C.M 3007a	Upper and lower cheek teeth	50
Forstercooperia minuta	AMNH 26643/26668/26669/26670/26672/107851/107856,	Skulls, mandibles, teeth	51
Hyrachyus eximius	AMNH FM 5065	Complete skeleton	52
Hyracodon nebraskensis	FMNH P 12011, YPM-PU 11414/12518/12662	Skull, mandible, teeth, postcranial bones	53
Juxia sharamurenensis	IVPP V 2891, SS 4103	Nearly complete skeleton, skull, mandible	54
Pappaceras confluens	AMNH 26660/26666/26667	skull, mandibles, teeth	55
Paraceratherium asiaticumm	ПИН No. 1250/1401/1441/1442/1443/1453, No. 478-1/335/336, No. 478-334, No. 960-1, No. 1463-15/16/62	Mandible, teeth, postcranial bones	40, 41, 56
Paraceratherium bugtiense	No number	skulls, teeth, mandible, postcranial bones	39, 43, 57
Paraceratherium grangeri	AMNH 18650/21618/26165/ 26166/26172/ 26179/26387	Partial skull, mandibles, postcranial bones	37
Paraceratherium huangheense	NWUV 1480-1486	Upper and lower teeth, mandible	42
Paraceratherium lepidum	TP 9401/9402/9403, IVPP V 3194/3195/3196/3305	Skull, mandible, teeth, and postcranial bones	17, 58
Paraceratherium linxiaense	HMV 2006, 2007	Skull, mandible, vertebrates	In this study
Rhinoceros unicornis	IVPP O 1046/1383	Complete skeleton
Rostriamynodon grangeri	AMNH 107635	Skull and mandible	59
Subhyracodon occidentalis	AMNH 532/534/537/539/1132/1140/1144/1148/1149, USNM 114, YPM-PU 12983/13138,	Skull, mandible, teeth, post cranial bones	53, 60
Teletaceras borissiaki	UCMP 129000	Skull, mandible, teeth	61
Trigonias osborni	USNM 3924, AMNH 9847/13226, DMNH 1056, ROM 1733/5920	Skeleton, skulls, mandibles, teeth	53, 60, 62
Triplopides rieli	CM 9370	Partial skull, mandible, teeth	50
Triplopus cubitalis	AMNH 5095	Upper and lower cheek teeth	50
Turpanotherium yagouense	IVPP V 13820	Juvenile skull	16
Uintaceras radinskyi	CM 12004/2908, UW 2410, UCMP 69369/69370/69722	Incomplete skeleton, skulls, mandible, teeth	63
Urtinotherium intermedium	IVPP V 2769	Mandible	64
