# Supplementary material for: An Oligocene giant rhino provides insights into Paraceratherium evolution
Source: Commun Biol. 2021 Jun 17;4:639. doi: 10.1038/s42003-021-02170-6 (PMC8211792; doi:10.1038/s42003-021-02170-6)
Supplement: Supplementary file 5 — Supplementary Data 2 [file 42003_2021_2170_MOESM5_ESM.xlsx]

## Sheet: Sheet1
(1) Nasal notch: = 0, anterior to canine; 1, anterior to P2; 2, retracted. Adopted from character 367.
(2) Nasal notch: retracted = 0, absent; 1, above P2-P3; 2, above P4-M1; 3, behind M1. Adopted from character 367 and character 169.
(3) Nasal notch: posterior end = 0, before anterior rim of orbit; 1, after anterior rim of orbit. Based on the description17. (N)
(4) Premaxilla/nasal, contact = 0, present; 1, absent. Corresponding to character C466, and character 569.
(5) Premaxilla, horizontal branch = 0, nearly horizontal; 1, downward. Based on the description17, and character 669.
(6) Maxilla: length of diastema relative to length of upper premolar = 0, nearly equal or shorter; 1, longer. Based on the description17,42. (N)
(7) Maxilla: preorbital fossa = 0, absent; 1, shallow; 2, deep. Corresponding to character C666, and character 769.
(8) Orbit: lateral extension of supraorbital tuberosity = 0, absent; 1, present. Based on the description17. (N)
(9) Zygomatic arch, lobe-shaped blade = 0, absent; 1, present. Corresponding to character 1569.
(10) Infraorbital foramen: relative to level of lower rim of orbit = 0, lower; 1, higher. Based on the description17. (N)
(11) Infraorbital foramen: direction of opening = 0, forward and downward; 1, forward and upward. Based on the description17. (N)
(12) Infraorbital foramen: position relative to nasal notch = 0, behind nasal notch; 1, below nasal notch. Corresponding to character 568.
(13) Skull dorsal profile = 0, flat; 1, arched; 2, concave. Adopted from character 1567, with different description.
(14) Postglenoid foramen = 0, present; 1, absent. Corresponding to character C1066.
(15) Squamosal: area between temporal and nuchal crests = 0, flat; 1, depression. Corresponding to character 1767.
(16) Squamosal: opening of external auditory pseudomeatus = 0, outward; 1, forward and outward. Based on the description17. (N)
(17) Squamosal: Paraoccipital-posttympanic foramen = 0, absent; 1, present. Based on the description17, and character 4469.
(18) Squamosal: posttympanic process and paraoccipital process = 0, isolated; 1, coalesced to huge process. Based on the description17. (N)
(19) Squamosal: shape of posttympanic process and paraoccipital process = 0, distinct; 1, nearly similar. Based on the description17. (N)
(20) Squamosal: posttympanic process and postglenoid process: 0, distant; 1, overlap but separated; 2, touched with each other. Based on the description17. (N)
(21) Squamosal: external auditory pseudomeatus = 0, open; 1, partially closed; 2, closed. Corresponding to character 1867.
(22) Parietal: frontal-parietal crests = 0, sagittal crest; 1, close frontoparietal crests; 2, distant crests. Corresponding to character 3567.
(23) Occipital: paraoccipital process = 0, slender; 1, robust. Corresponding to character 4867.
(24) Occipital: median ridge on the condyle = 0, absent; 1, present. Corresponding to character 5067.
(25) Occipital: length of postglenoid process to occipital condyle, relative to length of P1 to occipital condyle = 0, short (below 20%); 1 long (over 20%). Based on the description17, and character 3869.
Mandible
(26) Symphysis: upraised extension of the anterior part = 0, present; 1, absent. Based on character 5367, and description17.
(27) Symphysis: specialization of extension orientation of the anterior part = 0, absent; 1, nearly horizontal; 2, downward. Based on description17. (N)
(28) Symphysis: posterior margin = 0, in front of p2; 1, level of p2-p4. Corresponding to character 5567.
(29) Symphysis: crest along diastema: 0, slender; 1, robust; 2, reduced. Adopted from character 7568.
(30) Symphysis: narrowing before the lower cheek teeth row: 0, absent; 1, slightly; 2, evidently. Corresponding to character 7468.
(31) Symphysis: diastema, distance from lower canine to premolar teeth row: 0, distant; 1, contiguous. Based on the description17. (N)
(32) Mental foramen = 0, in front of p1; 1, level of p2–p4. Corresponding to character 5667.
(33) Ramus = 0, vertical; 1, inclined forward; 2, inclined backward. Corresponding to character 6067.
(34) Ramus: coronoid process = 0, well developed; 1, little developed. Corresponding to character 6167.
(35) Postcotyloid process of dentary = 0, absent; 1, present. Corresponding to character C1466.
Teeth
(36) I1 = 0, present; 1, absent. Corresponds to character 7167.
(37) I1: crown outline = 0, spade like; 1, conical; 2, specialized. Adopted from character 2665, character 7267, and character 6717.
(38) I1: specialization = 0, absent; 1, sagittally elongated; 2, chisel like. Adopted from character 2665, character 7267, and character 6769.
(39) I1, size = 0, incisor sized; 1, enlarged. Adopted from character 2665.
(40) I1, enlargement of crown = 0, slightly; 2, highly enlarged. Adopted from character 2665.
(41) I1: enlarged teeth convergent anteriorly = 0, weak; 1, strong. Based on the description17. (N)
(42) I2 = 0, present; 1, absent. Corresponding to character 7367.
(43) I3 = 0, present; 1, absent. Corresponding to character 7467.
(44) Upper incisors, arrangement = 0, arch; 1, sagittally straight. Corresponding to character 7369.
(45) Upper incisors, size = 0, equal or subequal; 1, distinctly different. Corresponding to character 7469.
(46) C1 = 0, present; 1, absent. Corresponding to character 7567.
(47) C1 = 0, slightly larger than incisors, no specialization; 1, incisor-like, reduced; 2, enlarged. Corresponding to character 7669.
(48) i1 = 0, present; 1, absent. Corresponding to character 7667.
(49) i1: crown = 0, developed; 1, reduced. Corresponding to character 7767.
(50) i1: upraised extension = 0, present; 1, absent. Based on the description of symphysis of character 5367, description of i117, and character 7869.
(51) i1: specialization of orientation of crown = 0, absent; 1, nearly horizontal; 2, downward. Based on the description of symphysis of character 5367, description of i117, and character 7869.
(52) i1: size = 0, incisor sized; 1, enlarged. Based on the description17. (N)
(53) i1: enlargement of size = 0, weak; 1, evident; 2, highly. Based on the description17. (N)
(54) i1: crown outline = 0, spade like; 1, conical; 2, chisel like. Based on the description i2 of character 2765, character 7967, and the description of i117.
(55) i1: cingulum = 0, developed; 1, very strong. Based on the description17. (N)
(56) i1: extension of enlarged i1 on both sides = 0, convergent; 1, nearly parallel; 2, divergent. Based on the description17. (N)
(57) i1: distance of enlarged i1 on both sides = 0, distant; 1, very close. Based on the description17. (N)
(58) i2 = 0, present; 1, absent. Corresponding to character 7867.
(59) i2: size and shape = 0, incisor-like; 1, slightly enlarged; 2, greatly enlarged, tusk-like. Adopted from character 7967.
(60) i3 = 0, present; 1, absent. Corresponding to character 8167.
(61) Lower incisors, size = 0, equal or subequal; 1, distinctly different. Corresponding to character 8669.
(62) c1 = 0, present; 1, absent. Corresponding to character 8267.
(63) c1: size = 0, slightly larger than incisors, no specialization; 1, incisor-like, reduced; 2, enlarged. Corresponding to character 8869.
(64) P1 = 0, present; 1, absent. Corresponding to character 9167.
(65) P1: occlusal pattern = 0, simple; 1, slightly specialized; 2, similar to P2. Based on the description17. (N)
(66) P2-P4: crista = 0, absent; 1, present. Corresponding to character 3865, and character 10567.
(67) P2: size, relative to P3-P4 = 0, slightly small; 1, distinctly small. Corresponding to character 9969.
(68) P2: hypocone = 0, not separated from protocone; 1, isolated, but connected with protocone; 2, isolated, not connected with protocone. Based on character 3465, and character 9467.
(69) P3-P4: widest position of P3-P4 = 0, middle part; 1, anterior part; 2, posterior part. Based on the description17. (N)
(70) P3: hypocone = 0, not separated from protocone; 1, isolated, but connected with protocone; 2, isolated, not connected with protocone. Based on character 3465, and character 9467.
(71) P4: hypocone = 0, not separated from protocone; 1, isolated, but connected with protocone; 2, isolated, not connected with protocone. Based on character 3465, and character 9467.
(72) P4: hypocone and metacone = 0, separated; 1 jointed. Corresponding to character 10867, but with the invert state sequence.
(73) P4: outline of lingual bases = 0, angle-shaped; 1, semi-circle; 2, nearly flat. Based on character 9467, and character 10869, with different description.
(74) Upper molar: size of parastyle = 0, large; 1, small. Corresponding to character D866.
(75) Upper molars: crista = 0, absent; 1, present. Corresponding to character 3865, and character 11267.
(76) M1-2: posterior part of ectoloph = 0, concave; 1, straight. Corresponding to character 12267.
(77) M1-2: groove on lingual wall of protocone = 0, absent; 1, present. Based on character 12867, and the description17.
(78) M1-2: lingual cingulum = 0, residual; 1, absent. Based on character 11467.
(79) M1-2: protocone constriction = 0, absent; 1, one groove; 2, double groove. Based on the description17. (N)
(80) M1-2: protocone constriction: 0, weak; 1, remarkable. Based on character 3765, and character 11667.
(81) M1-2: hypocone constriction: 0, absent; 1, present. Based on the description17. (N)
(82) M1-2: hypocone constriction: 0, weak; 1, remarkable. Based on the description17. (N)
(83) M1-2: antecrochet = 0, absent; 1, present. Based on character 11067, with different description.
(84) M1-2: antecrochet = 0, nearly flat; 1, protruded. Based on character 14069, with different description and states.
(85) M1-2: crochet = 0, absent; 1, present. Based on character 11167, with different description.
(86) M3: ectoloph and metaloph = 0, distinct; 1, fused. Corresponding to character 13367.
(87) M3: occlusal outline = 0, quadrangular; 1, triangular. Corresponding to character 13467.
(88) p1 = 0, present; 1, absent. Based on character 2870, and character 15167.
(89) p1, root = 0, double; 1, single. Based on character 15267.
(90) p2: root = 0, double; 1, single. Based on the description17. (N)
(91) p3: talonid, entoconid = 0, absent; 1, present. Based on the description17, and character 13169.
(92) p3: talonid, entoconid = 0, isolated; 1, connected with hypoconid. Based on the description17, and character 13169.
(93) p3: talonid, entolophid = 0, weak; 1, well-developed. Based on character 13269.
(94) p4: talonid, entoconid = 0, absent; 1, present. Based on the description17, and character 13469.
(95) p4: talonid, entoconid = 0, isolated; 1, connected with hypoconid. Based on the description17, and character 13469.
(96) p4: talonid, entolophid = 0, weak; 1, well-developed. Based on character 13569.
(97) Lower molar: trigonid, out wall = 0, angle shape; 1, nearly flat or round. Based on character 14267.
(98) Lower molar: trigonid, outline of occlusal view = 0, L or V shaped; 1, almost U shaped. Adopted from character 14669, and character 17368.
Postcranial bones
(99) Atlas: outline of rachidian canal = 0, bulb; 1, mushroom. Corresponding to character 18369.
(100) Atlas: direction of alar notch = 0, forward; 1, forward and outward. Based on the description17. (N)
(101) Atlas: outline, length/width = 0, very wide (below 60%); 1, wide (beyond 60%). Based on the description17. (N)
(102) Axis: spine process = 0, posteriorly elevated; 1, low and flat. Based on the description17. (N)
(103) Axis: articular process = 0, high; 1, low, close to fossa. Based on the description17. (N)
(104) Cervical vertebrate 3th, head and fossa, width/height = 0, nearly equal; 1, wider; 2, much wider. Based on the description69. (N)
(105) Cervical vertebrate 4-7th, head and fossa, width/height = 0, nearly equal; 1, much wider. Based on the description17. (N)
(106) Cervical vertebrate 2-7th, head and fossa = 0, rounded; 1, dumb-bell shaped. Based on the description17. (N)
(107) Cervical vertebrate 2-7th, dorsal incision of fossa = 0, shallow or nearly flat; 1, deep. Based on the description17. (N)
(108) Cervical vertebrate 3-7th, foramen transversarium = 0, developed; 1, specialized. Based on the description17. (N)
(109) Humerus: head, anterior-posterior length relative to transverse width = 0, nearly equal; 1, wider. Based on the description17. (N)
(110) Humerus: outline of diaphysis, maximum width of distal part relative to maximum length = 0, slender (below 20%); 1, robust (20%-30%); 2, very robust (over 30%). Based on the description17. (N)
(111) Humerus: groove medial condyle and lateral condyle = 0, narrow and deep; 1, wide and shallow. Based on the description17. (N)
(112) Radius: outline, proximal width relative to maximum length = 0, slender (15%-20%); 1, very slender (below 15%); 2, robust, (20%-30%); 3, very robust, (over 30%). Based on the description17. (N)
(113) Radius: distal facets with carpus = 0, scaphoid, semilunate and cuneiform; 1, scaphoid and semilunate. Based on the description17. (N)
(114) Radius and ulna: length relative to that of humerus = 0, shorter; 1, longer. Based on the description17,63. (N)
(115) Ulna: size relative to radius = 0, nearly equal; 1, more robust; 2, slenderer. Based on the description17. (N)
(116) Ulna: outline, length relative to width at middle shaft = 0, slender (>20); 1, robust (<20). Based on the description17. (N)
(117) Scaphoid: height relative to anterior-posterior distance (APD) = 0, high (over 70%); 1, low (below 70%). Based on the description17. (N)
(118) Scaphoid: height/anterior width = 0, much higher; 1, nearly equal. Based on the description17. (N)
(119) Scaphoid: trapezium-facet = 0, present; 1, absent. Based on the description17. (N)
(120) Scaphoid: direction of trapezium-facet = 0, downward; 1, backward. Based on the description17. (N)
(121) Semilunate: radius-facet, transvers width/ anterior-posterior length = 0, narrower (less 60%); 1, wider (beyond 60%). Based on the description17. (N)
(122) Semilunate: posterior proximal facet with the scaphoid = 0, absent; 1, present. Based on the description17. (N)
(123) Cuneiform: facet with radius = 0, absent; 1, present. Corresponding to character 17069.
(124) Cuneiform: facet with radius = 0, short; 1, long. Based on the description17. (N)
(125) Magnum: height/anterior width = 0, higher; 1, wider; 2, nearly half the width. Based on the description17. (N)
(126) McII: outline, proximal width relative to distal width = 0, narrower (> 70%); 1, very narrower (< 70%). Based on the description17. (N)
(127) McIII: proximal width relative to length = 0, 4-5 times; 1, more than 5 times; 2, less than 4 times. Based on the description17, and character 17669.
(128) McIII: proximal articular facet, lateral protrusion = 0, faint or absent; 1, evident and high; 2, evident and low. Based on the description17. (N)
(129) McIII: outline, minimum width of diaphysis relative to distal width = 0, nearly equal; 1, much wider. Based on the description17. (N)
(130) McIII: posterior McII facet: 0, absent; 1, present. Based on the character 22667 and the description17.
(131) McIII: posterior McIV facet: 0, present; 1, absent. Based on the description17. (N)
(132) McIV: outline, proximal width/proximal APD (anterior-posterior distance) = 0, slender (over 0.7); 1, robust (less 0.7). Based on the description17. (N)
(133) McV: facets for unciform and McIV = 0, two; 1, one. Based on the description17. (N)
(134) Tibia: proximal width/length = 0, narrower (less 30%); 1, wider (beyond 30%). Based on the description17. (N)
(135) Tibia: distal astragalus-facet = 0, very asymmetrical; 1, nearly equal. Based on the description17. (N)
(136) Astragalus: transverse diameter/height = 0, nearly equal (0.9-1.1); 1, higher (below 90%); 2, wider (over 1.1). Based on character 25267, and the description and measurements17.
(137) Astragalus: widened outline, transverse diameter/height = 0, absent; 1, slightly wider (1.1-1.3); 2, much wider (over 1.3). Based on character 25267, and the description and measurements17.
(138) Astragalus: lateral protrusion of first calcaneus-facet = 0, partially overhung; 1, totally overhung. Based on the description of astragalus17,41. (N)
(139) Astragalus: trochlea direction = 0, outward and downward; 1, downward. Based on the description17. (N)
(140) Astragalus: trochlea, size of lateral edge relative to medial ridge = 0, nearly equal; 1, much larger. Based on the description17. (N)
(141) Astragalus: direction of both trochlear ridges = 0, parallel; 1, divergent distally. Based on the description17. (N)
(142) Astragalus: trochlea groove = 0, narrow and deep; 1, wide and deep; 2, wide and shallow. Based on the description17. (N)
(143) Astragalus: distal end of trochlea groove relative to navicular articular facet = 0, at lateral part; 1, at middle part. Based on the description of trochlea of astragalus17. (N)
(144) Astragalus: first and second calcaneus-facet = 0, distantly separate; 1, nearly contact. Based on the description17. (N)
(145) Astragalus: outline of second calcaneus-facet = 0, long; 1, round. Based on the description17. (N)
(146) Entocuneiform: MtIII facet = 0, present; 1, absent. Based on the description17. (N)
(147) Entocuneiform or MtI: facets with navicular and MtII = 0, both present; 1, MtII facet absent; 2, navicular facet absent. Based on the description17. (N)
(148) Ectocuneiform: MtII-facet = 0, present; 1, absent. Based on the description17. (N)
(149) Ectocuneiform: MtIV-facet = 0, absent; 1, present. Based on the description17, and character 19969.
(150) MtII: facet with entocuneiform or ectocuneiform = 0, with both; 1, with entocuneiform; 2, no facet. Based on the description17. (N)
(151) MtII: proximal width relative to that of MtIII = 0, nearly equal (over 70%); 1, slightly narrower (50%-70%); 2, much narrower (below 50%). Based on the description17. (N)
(152) MtIII: mesocuneiform facet = 0, absent; 1, present. Based on the description17. (N)
