# Supplementary material for: An Oligocene giant rhino provides insights into Paraceratherium evolution
Source: Commun Biol. 2021 Jun 17;4:639. doi: 10.1038/s42003-021-02170-6 (PMC8211792; doi:10.1038/s42003-021-02170-6)
Supplement: Supplementary file 6 — Supplementary Data 3 [file 42003_2021_2170_MOESM6_ESM.xlsx]

## Sheet: Sheet1
Amynodon_advenus 1?00002000001?0010000000000????10?00100??00000200000?00??00000200000000?1100000?0?0?0001?00??0???0?????????????????????????????????????????????????????????
Aralotherium_prohorovi 220??00111010??01???01??112100??00?022???11111?00121220201?111???00221101100000?0?0?0111?011010?11?????????112121121111?1?112022100111022101121001211121120
Ceratotherium_simum 1?0100000000211000022201000102?12011?????11?11?1?????????1?1?1?1?1111111211001??0?0?1111?011111111?????????????????????????????????????????????????????????
Coelodonta_antiquitatis 1?0100000000211000022201000102?12011?????11?11?1?????????1?1?1?1?1121221211001??0?0?1111?01111111110000?????0?1?0011????????1??1100??1???0??011?1??01010121
Dzungariotherium_orgosense 221?00011?1121111111011?100122?100?02210111111?000011??011?111???00?2111?101012110110101????????11?????????????????????????????????????????????????????????
Epitriplopus_uintensis 0?00000?00??1?00?00000000000000????????????????00000?00??00000101002111?1101000?0?0?01101011111100????????????????????????????1????????????????????????????
Forstercooperia_minuta 0?0000???000?????????????00000000000100??00000000000??0??00000000001000?1100000?0?0?01100???????11?????????????????????????????????????????????????????????
Hyrachyus_eximius 0?0000000000000000000000?00000000000000??00000000000?00??00000000000000?0000000?0?0?0000000??0??0000?00000000000000?0000000?0000000?00000000000000000000000
Hyracodon_nebraskensis 1?0000?00000000000000000100100011000100??00001?00000?1???00000102102121121110?1110110111?011111100??????????000?010??000??0?10100????0?10000000000000000010
Juxia_sharamurenensis 2001000010010100111000101000000100001010?00100100111000??00000100002210?1100000?0?0?0110001??10?11000??1001011001120000100100?0??00000000000001001000020000
Pappaceras_confluens 0?0000?0100001?0???000??000000001000100??00000000000??0??00000000001000?1100000?0?0?011000??????11?????????????????????????????????????????????????????????
Paraceratherium_asiaticumm ??????0??????????????????11111?10??02211?11111?00111221101?111?0101221111101001110100111?111111111?1???211101212112101011110112111100112101102111??11221121
Paraceratherium_bugtiense ???1??011001???0111002???11111?100?02211011111?00111221101??11?1?01221111101001111110111?1111111110?1??????012??????????????1????????1?????????????????????
Paraceratherium_grangeri 210111011001111011100010111111?100002211011111?00111221101?111?010022110110000100?0?0101?011011011???0021110??121???010111101?21111?010210110210111112?1121
Paraceratherium_huangheense ?????????????????????????11111?1???????????????00111221101?111???002211?1100??10??1?0111?111?11111?????????????????????????????????????????????????????????
Paraceratherium_lepidum 210111011001111011100210111111?101?02211011111?00111221101?111?1?01221111101001111111111?1111111110111121120121311????????????21111??1?????????????????????
Paraceratherium_linxiaense 210111011001111011100210111111?101002211011111?00111221101?111?1?01221111101001111111111?11111111?0111121120???????????????????????????????????????????????
Rhinoceros_unicornis 1?0100000000210000022101000100?111102111111111?1?????????02111?001111111211001110?0?1111?0111111001?000000000?1?0011??00????2??1100?01???0??01101?001010121
Rostriamynodon_grangeri 1?00001000000?00???00000000100010000??0??00000200000?00??00000200000?00?1100000?0?0??001??0??0?????????????????????????????????????????????????????????????
Subhyracodon_occidentalis 1?010?00?0000100?00111010001000110102110011111?01000?1???01111?0000112212101011110110111?01111110010?0000000?102?0110000??0?100?100??100000000000?000010??0
Teletaceras_borissiaki 1?01?00?0??00?0000000001000?000010002110000010000000?0???010100000011111110100100?1001001010?10?00?????????????????????????????????????????????????????????
Trigonias_osborni 1?01000000000100000110010000000110002110000010101000?0???01011?000011111110101101011011010110110001000000000010200110000??0?0001100?0100000000000?001010121
Triplopides_rieli 1?0?00??0??????0?0000?000000000?1??0000??00000100000?00??000001??00212101101001010100111?011111100?????????????????????????????????????????????????????????
Triplopus_cubitalis 0?000??000000000?000000000000001000????????????????????????????0000110000100000?0?0?0000100?????0000000000000001010??0????0???1?000????????????????????????
Turpanotherium_yagouense ??01000110?121?0???001?????????????0221?0??????????????????????000???????101111111110??????????????????????????????????????????????????????????????????????
Uintaceras_radinskyi ???00??0?0000?00?00?1?01000000001?00000??00000000000?0???0000000000010000100000?0?1000100?10?10?00???????????100001??0????0???011????1?0000000000??01010121
Urtinotherium_intermedium ?????????????????????????1110111000????????????0011112001000101????????????????????????01011010?11?????????????0?1????????????01000????0000000100??????????
